# Supplementary material for: LINE-1 and SINE-B1 mapping and genome diversification in Proechimys species (Rodentia: Echimyidae)
Source: Life Sci Alliance. 2022 Mar 18;5(6):e202101104. doi: 10.26508/lsa.202101104 (PMC8932440; doi:10.26508/lsa.202101104)
Supplement: Supplementary file 5 [file LSA-2021-01104_TableS2.xlsx]

## Sheet: Planilha1
Supporting Information
Table S2
Basic data matrix for SINE-B1. Number of characters: 27. Number of informative characters: 27.
	Characters	PS1	PG	PS2	PE	PL	PC
1	Assoc. 1m/1m	0	0	0	0	1	1
2	Assoc. 2a/5m/3st/2st/2st	1	1	1	0	1	1
3	Assoc. 21a+6a+10a/1st/32m/3a	1	0	1	1	1	0
4	Assoc. 1a/3m/2st	1	1	1	0	0	0
5	Assoc. 1a/1sm	0	0	1	1	0	0
6	Assoc. 3a/13a+14a/7m+13a/3a	1	1	0	0	1	1
7	Assoc. 4a/2a	1	1	0	0	0	0
8	Assoc. 18a+15m/4sm/4m	0	1	0	0	1	1
9	Assoc. 7a/6sm/3st/13m+10a+8a	1	1	0	1	0	1
10	Assoc. 15a+19a/ 11a+19a/11m+9m/5m/5m	1	1	1	0	1	1
11	Assoc. 4sm/12a+4sm	0	1	1	0	0	0
12	Assoc. 20a+17a/10a/17a+10a/ 4sm/6m	1	1	1	1	1	0
13	Assoc. 7a/5sm	0	1	0	1	0	0
14	Assoc. 13m+12m/8m/14a+8m/6st/10m+8m/12m+7m	1	1	1	1	1	1
15	Assoc. 9a+9m	0	1	0	1	0	0
16	Assoc. 15a/5a/9a	1	0	1	0	1	0
17	Assoc.11sm/10m	1	0	0	0	1	0
18	Assoc. 12m/7m/8m	0	1	1	1	0	0
19	Assoc. 14a/17a/6sm	1	1	0	0	0	1
20	Assoc. 8a/11a	1	0	1	0	0	0
21	Assoc. 18a/6a/7a	1	0	1	1	0	0
22	Assoc. 16a/12a/12m/11m	1	0	1	0	0	0
23	Assoc.18m/11m	0	0	1	1	0	0
24	Assoc. 16a/13m/12m	0	1	1	0	1	0
25	Assoc. 9a/15a/15m/11m	1	0	1	1	1	0
26	Assoc. 13m/9sm	0	0	0	1	0	1
27	Assoc. 22a/16a/14m	1	0	1	0	1	0
PS1 = P. guyannensis (2n=46), PG = P. gardneri (2n=40), PS2 = P. guyannensis (2n=38), PE = P. echinothrix
(2n=32), PL = P. longicaudatus (2n=28), PC = P. cuvieri (2n=28), m = metacentric, sm = submetacentric, st=
subtelocentric, a = acrocentric.
